# Supplementary material for: Chromosome genome assembly of the Camphora longepaniculata (Gamble) with PacBio and Hi-C sequencing data
Source: Front Plant Sci. 2024 Jun 26;15:1372127. doi: 10.3389/fpls.2024.1372127 (PMC11238478; doi:10.3389/fpls.2024.1372127)
Supplement: Supplementary file 5 [file Table_1.xlsx]

## Sheet: Supplementary Table Index
	Supplementary Table Index
	Supplementary Table	Table content
	S1	Summary of sequencing data generated in this study
	S2	Information of plant genomes used in this study
	S3	Estimation of C. longepaniculata genome size based on the 19-mer method
	S4	Summary of C. longepaniculata genome assembly
	S5	Statistical analysis of Hi-C data filtering
	S6	Summary of chromosome groups in the genome of C. longepaniculata inferred using Hi-C data
	S7	Summary of protein-coding genes predicted in the genome of C. longepaniculata
	S8	Comparison of protein-coding genes of C. longepaniculata with gene sets of other species
	S9	Classification of repetitive elements annotated in the genome of C. longepaniculata
	S10	Annotation of non-coding RNA in C. longepaniculata genome
	S11	Coverage statistics of the short reads of the C. longepaniculata genome
	S12	BUSCO analysis of C. longepaniculata genome assembly
	S13	BUSCO scores of the C. longepaniculata gene set
	S14	Summary of functional annotation of protein-coding genes in the C. longepaniculata genome
	S15	Enriched GO terms of genes at structural variation breakpoints in C. longepaniculata
	S16	The selected enriched GO terms of the expanded gene families in C. longepaniculata
	S17	The selected enriched GO terms of the contracted gene families in C. longepaniculata
	S18	The selected enriched GO terms of the specific gene families in C. longepaniculata
	S19	MEP/MVA pathway gene analysis
	S20	Comparison of the classification and number of TPS genes
	S21	Comparison of the classification and number of BAHD genes

## Sheet: S1
	Table S1. Summary of sequencing data generated in this study
	Library type	Read length	Total data (G)	Deptha	Application
	HiFi	20337bp (N50)	31.54	44.91×	Genome assembly
	Illumina	2 × 150 bp	47.74	67.98×	Genome survey
	Hi-C	2 × 150 bp	89.18	126.99×	Chromosome construction
	RNA-Seq	2 × 150 bp	11.74	—	Genome annotation
	*Depth was calculated according to an estimated genome size of 702.29 Mb

## Sheet: S2
	Table S2. Information of plant genomes used in this study
	Family	Species	File type	Source
	Amborellales	Amborella trichopoda	Genome and GFF	Phytozome
	Ranunculales	Aquilegia coerulea	Genome and GFF	Phytozome
	Malpighiales	Populus tremuloides	Genome and GFF	Lin et al. 2018
	Magnoliales	Liriodendron chinense	Genome and GFF	Chen et al. 2019
	Nymphaeales	Nymphaea colorata	Genome and GFF	Phytozome
	Piperales	Piper nigrum	Genome and GFF	Hu et al. 2019
	Laurales	Cinnamomum kanehirae	Genome and GFF	Phytozome
	Laurales	Persea americana	Genome and GFF	Rendón-Anaya et al. 2019
	Laurales	Chimonanthus salicifolius	Genome and GFF	Lv et al. 2020
	Laurales	Litsea cubeba	Genome and GFF	Chen et al. 2020
	Laurales	Cinnamomum camphora	Genome and GFF	Shen et al. 2022
	Brassicaceae	Arabidopsis thaliana	Genome and GFF	Phytozome
	Lin, Y.C., Wang, J., Delhomme, N., et al. (2018). Functional and evolutionary genomic inferences in Populus through genome and population sequencing of American and European aspen. P. Natl. Acad. Sci. U.S.A 115: E10970-E10978.
	Chen, J.H., Hao, Z.D., Guang, X.M., et al. (2019). Liriodendron genome sheds light on angiosperm phylogeny and species-pair differentiation. Nat. Plants 5: 18-25.
	Hu, L., Xu, Z., Wang, M., et al. (2019). The chromosome-scale reference genome of black pepper provides insight into piperine biosynthesis. Nat. Commun. 10: 4702.
	Rendón-Anaya, M., Ibarra-Laclette, E., Méndez-Bravo, A., et al. (2019). The avocado genome informs deep angiosperm phylogeny, highlights introgressive hybridization, and reveals pathogen-influenced gene space adaptation. Proc. Natl. Acad. Sci. U. S. A. 116: 17081-17089.
	Lv, Q., Qiu, J., Liu, J., et al. (2020). The Chimonanthus salicifolius genome provides insight into magnoliid evolution and flavonoid biosynthesis. Plant J. 103: 1910-1923.
	Chen, Y.C., Li, Z., Zhao, Y.X., et al. (2020). The Litsea genome and the evolution of the laurel family. Nat. Commun. 11: 1675.
	Shen, T., Qi, H., Luan, X., et al. (2022). The chromosome-level genome sequence of the camphor tree provides insights into Lauraceae evolution and terpene biosynthesis. Plant Biotechnol. J. 20: 244-246.

## Sheet: S3
	Table S3. Estimation of C. longepaniculata genome size based on the 19-mer method
	K-mer	K-mer number	K-mer depth	Genome size	Heterozygosity rate
	19	40,725,470,196	57.9898	702.29 Mb	0.0331

## Sheet: S4
	Table S4. Summary of C. longepaniculata genome assembly.
	Stat Type	Preliminary Assembly		Final Genome
		Contig Length (bp)	Contig Number	Scaffold Length(bp)	Scaffold Number
	N50	41116854	7	63783332	5
	N90	19326823	17	45766806	11
	Longest	84563708	1	111086785	1
	Total	768092601	30	768095601	18
	Length>=1kb	768092601	30	768095601	18
	Length>=5kb	768092601	30	768095601	18
	Length>=10kb	768092601	30	768095601	18

## Sheet: S5
	Table S5.Statistical analysis of Hi-C data filtering
	Statistical information	Value
	Raw Paired-end Reads	596709116
	Clean Paired-end Reads	594539476
	Clean Bases (bp)	89180921400
	Clean Paired-end Reads Rate (%)	99.64
	Clean Q30 Bases Rate (%)	82.79

## Sheet: S6
	Table S6. Summary of chromosome groups in the genome of C. longepaniculata inferred using Hi-C data
	Chromosome group	No. of contigs	Sequeues Length (bp)
	Chr1	6	111086785
	Chr2	1	84563708
	Chr3	1	82264149
	Chr4	4	71996304
	Chr5	2	63783332
	Chr6	2	63182048
	Chr7	2	51270118
	Chr8	3	50966342
	Chr9	3	52176179
	Chr10	1	48521829
	Chr11	1	45766806
	Chr12	1	41116854
	Total	27	766694454

## Sheet: S7
	Table S7. Summary of protein-coding genes predicted in the genome of C. longepaniculata
	Gene set	Total number of genes	Average gene length (bp)	Average CDS length (bp)	Average exons number per gene	Average exon length (bp)	Average intron length (bp)
	De novo	44304	6233.16	1010.27	4.18	241.92	1644.43
	Homology	68821	2892.86	643.78	2.51	256.28	1487.48
	RNA-seq	31742	6592.56	743.78	3.69	201.56	1525.42
	Final set	39173	7152.4	1146.3	4.38	261.8	1608.33

## Sheet: S8
	Table S8. Comparison of protein-coding genes of C. longepaniculata with gene sets of other species
	Species	Average_Gene_Length(bp)	Average_CDS_Length(bp)	Average_Exons_per_Gene	Average_Exon_Length(bp)	Average_Intron_Length()
	Cinnamomum longepaniculatum	7152.4	1146.3	4.39	261.8	1608.33
	Cinnamomum camphora	8994.08	1239.78	5.07	244.53	1508.94
	Robinia pseudoacacia	4492.45	1223.56	5.16	237.27	649.12
	Cinnamomum kanehirae	8072.39	1310.97	5.4	242.57	1427
	Sophora japonica	4864.39	1304.15	5.63	231.49	620.11
	Persea americana	7834.77	1110.09	5.28	210.24	1382.29

## Sheet: S9
	Table S9. Classification of repetitive elements annotated in the genome of C. longepaniculata
	Element type	Length occupied (bp)	Percentage of genome
	DNA	151471409	0.197204
	LTR	245514348	0.31964
	LINE	3193528	0.00415772
	SINE	37196	4.84263e-05
	Satellite	488072	0.000635431
	other	517890	0.000674252
	Unclassified	63609524	0.0828146
	Total	463826005	0.603865

[truncated: 12 more sheets: S10, S11, S12, S13, S14, S15, S16, S17, S18, S19, S20, S21]
